# Supplementary material for: Association of risk management practices and financial performance of microfinance institutions in Ethiopia: A two-step system generalized method of moments approach
Source: PLoS One. 2025 Jul 10;20(7):e0321415. doi: 10.1371/journal.pone.0321415 (PMC12244555; doi:10.1371/journal.pone.0321415)
Supplement: S1 File — (XLSX) [file pone.0321415.s001.xlsx]

## Sheet: ROA and ROE
Year	C_ID	ROA	ROAt-1	ROE	ROEt-1	NPL	LLP	LA	FL	IRR	CTD	LTD	OE	ER	logFS	logFSlog	FGR
2013	1	0.0690679	0.0710001	0.247165	0.254569	0.00323551	0	1.66082	1.25643	0.0944618	0.479793	1.65163	0.0442163	-0.41801	6.64172	0.822281	0.369916
2014	1	0.0621486	0.0690679	0.233014	0.247165	0.0814799	0.0077	1.75278	1.35398	0.0984348	0.360052	1.74565	0.0488717	-0.44888	6.76903	0.830526	0.313828
2015	1	0.0551428	0.0621486	0.229767	0.233014	0.00293911	0.0009	1.19484	1.39228	0.0910824	0.515239	1.19484	0.0465393	0.474163	6.92738	0.840569	0.318856
2016	1	0.0530659	0.0551428	0.230549	0.229767	0.00106911	0	1.21635	1.44926	0.0872371	0.407698	1.21635	0.0496153	0.501965	7.06874	0.849342	0.398324
2017	1	0.0516045	0.0530659	0.226953	0.230549	0	0.001	1.11942	1.50412	0.104401	0.435969	1.11942	0.0607514	0.559918	7.18368	0.856347	0.425751
2018	1	0.050812	0.0516045	0.2174	0.226953	0.0022	0	1.05362	1.48699	0.104399	0.456647	1.05362	0.0580136	0.554046	7.28578	0.862476	0.225263
2019	1	0.0457704	0.050812	0.212871	0.2174	0.0001	0.0002	1.13638	1.61607	0.0975223	0.399747	1.13638	0.0608375	0.605005	7.43236	0.871127	0.372915
2020	1	0.0381583	0.0457704	0.177536	0.212871	0	0	1.30942	1.86671	0.115252	0.273312	1.30942	0.0855253	0.711265	7.51321	0.875825	0.397555
2021	1	0.0350144	0.0381583	0.144677	0.177536	0.0001	0	1.22031	2.0785	0.119222	0.436912	1.22031	0.0940909	0.749347	7.52553	0.876537	0.0738799
2022	1	0.0358842	0.0350144	0.146927	0.144677	0.0001	0	1.05214	1.98189	0.1119	0.533232	1.05214	0.0851254	0.728373	7.58969	0.880224	0.0865013
2013	2	0.0303766	0.0292707	0.0794765	0.0596161	0	0.0133073	1.74665	1.52454	0.0503733	0.574906	1.74665	0.0421827	0.662834	6.08364	0.784164	0.9813
2014	2	0.0772537	0.0303766	0.190254	0.0794765	0	0	1.28493	1.29931	0.0483687	0.346681	1.23973	0.054602	0.474328	6.18312	0.791208	1.28498
2015	2	0.080786	0.0772537	0.211484	0.190254	0	0	1.41154	1.32211	0.056123	0.273698	1.33338	0.0587414	0.479999	6.34029	0.802109	0.519588
2016	2	0.0972054	0.080786	0.252798	0.211484	0	0	1.76245	1.37764	0.0742456	0.220032	1.56005	0.0710917	0.459887	6.43552	0.808584	0.501941
2017	2	0.138802	0.0972054	0.35423	0.252798	0	0	1.63218	1.21735	0.0881953	0.313688	1.45484	0.0702794	0.357238	6.47872	0.811489	0.372254
2018	2	0.165605	0.138802	0.49956	0.35423	0.0131	0.0009	1.28379	1.1669	0.0809561	0.393066	1.28379	0.0695359	0.317112	6.54705	0.816046	0.31628
2019	2	0.188133	0.165605	0.538352	0.49956	0.0012	0.0012	1.6745	1.13505	0.0724277	0.508968	1.6745	0.0639705	0.268229	6.59723	0.819362	0.203445
2020	2	0.0507757	0.188133	0.154024	0.538352	0	0	1.68053	1.36964	0.0658614	0.907272	1.68053	0.0410995	0.503425	6.73596	0.828399	-0.49841
2021	2	0.0450542	0.0507757	0.158482	0.154024	0.0001	0	2.67258	1.35321	0.0596367	0.552441	2.67258	0.0439324	0.536644	6.82291	0.83397	0.183266
2022	2	0.0636188	0.0450542	0.203495	0.158482	0.0012	0	2.23744	1.2708	0.0690946	0.571557	2.23744	0.0425129	0.447491	6.88627	0.837984	0.380009
2013	3	0.00433822	0.0254317	0.0175388	0.0709288	0	0	1.55409	2.47582	0.0678435	1.27726	1.55409	0.101178	1.26586	5.14509	0.711393	-0.981958
2014	3	0.0454751	0.00433822	0.125411	0.0175388	0.0276	0.0226	1.43153	1.27574	0.0871097	0.60969	1.43153	0.129118	1.12245	5.06054	0.704197	0.361933
2015	3	0.0175465	0.0454751	0.0561485	0.125411	0.0128	0.00042	1.68295	1.47533	0.0681835	0.519207	1.68295	0.12925	1.64515	5.16364	0.712956	0.0660861
2016	3	0.0136937	0.0175465	0.0465264	0.0561485	0	0	1.54463	2.08565	0.0821765	0.415377	1.54463	0.135783	1.44847	5.20214	0.716182	0.112636
2017	3	0.00392754	0.0136937	0.0147632	0.0465264	0	0.0024	1.19869	4.71145	0.0819807	0.740064	1.19869	0.142188	1.45134	5.24799	0.719993	0.0863601
2018	3	0.0293363	0.00392754	0.0952205	0.0147632	0.0031	0.00161	1.48708	1.61725	0.0621782	0.965754	1.48708	0.119672	1.68586	5.42503	0.734402	0.533049
2019	3	0.0366037	0.0293363	0.138237	0.0952205	0.0014	0.00203	2.02364	1.45394	0.0650344	0.543141	2.02364	0.0684797	0.974557	5.55527	0.744705	-0.0481542
2020	3	0.0283456	0.0366037	0.11488	0.138237	0	0	1.93165	2.72753	0.0822941	0.708931	1.93165	0.0815117	0.909019	5.6374	0.751079	0.263042
2021	3	0.0308664	0.0283456	0.164805	0.11488	0.025	0	2.17033	1.6307	0.0925827	0.548416	2.17033	0.0950675	0.95425	5.72316	0.757636	0.396629
2022	3	0.0581846	0.0308664	0.234301	0.164805	0.014	0	2.82258	1.33713	0.109523	0.438788	2.82258	0.0776288	0.637347	5.79442	0.76301	0.27075
2013	4	0.142282	0.123926	0.261421	0.200405	0	0	3.33755	1.20132	0.101201	0.220054	3.33755	0.198896	0.582969	4.81697	0.682774	-0.7354
2014	4	0.166022	0.142282	0.341441	0.261421	0	0	2.38748	1.17894	0.114638	0.274814	2.38748	0.206906	0.554815	4.82111	0.683147	0.103525
2015	4	0.193235	0.166022	0.371657	0.341441	0	0.058	2.24813	1.16931	0.111302	0.22249	2.24813	0.242325	0.556352	4.78076	0.679497	0.0643179
2016	4	0.101387	0.193235	0.285945	0.371657	0	0	2.14275	1.40476	0.115232	0.257868	2.14275	0.35487	0.777786	4.75732	0.677362	-0.00752346
2017	4	0.0773734	0.101387	0.227525	0.285945	0	0	2.32208	1.52375	0.11124	0.268136	2.32208	0.296616	0.793113	4.76326	0.677904	-0.169024
2018	4	0.0586463	0.0773734	0.169374	0.227525	0.0023	0.011	2.14405	1.92836	0.135534	0.272529	2.14405	0.311747	0.841665	4.75539	0.677186	-0.0273995
2019	4	0.00138958	0.0586463	0.00515161	0.169374	0.014	0.014	2.10044	3.01698	0.149182	0.403566	2.10044	0.271847	1.0781	4.85755	0.686417	-0.066661
2020	4	0.0107713	0.00138958	0.0417177	0.00515161	0	0	2.0885	6.87421	0.120017	0.382439	2.0885	0.259541	1.03692	4.92953	0.692806	0.167632
2021	4	0.014188	0.0107713	0.0597364	0.0417177	0.0014	0	2.51721	4.63119	0.111243	0.28381	2.51721	0.226495	1.03235	5.05239	0.703497	0.181521
2022	4	0.000105198	0.014188	0.000490976	0.0597364	0.0051	0	2.72246	4.68002	0.122863	0.532836	2.72246	0.273042	1.0959	5.12502	0.709696	0.341465
2013	5	0.150306	0.495922	0.554247	0.495922	0	0	1.69078	1.19751	0.0937185	0.286225	1.69078	0.077474	0.375487	6.32508	0.801066	12.2184
2014	5	0.14707	0.150306	0.586503	0.554247	0	0.071	1.65595	1.17897	0.0956926	0.198723	1.65595	0.0920216	0.427273	6.46268	0.810413	0.440954
2015	5	0.128584	0.14707	0.657379	0.586503	0	0.0014	1.51878	1	0.118408	0.343511	1.51878	0.0874241	0.404725	6.65958	0.823447	0.421698
2016	5	0.184152	0.128584	0.721663	0.657379	0	0.0008	1.59295	1.19471	0.158127	0.331536	1.59295	0.103683	0.360217	6.67424	0.824402	0.378247
2017	5	0.0549391	0.184152	0.18737	0.721663	0	0.0014	1.55001	1.5162	0.1445	0.428926	1.55001	0.0947652	0.633016	6.71312	0.826925	-0.431178
2018	5	0.177533	0.0549391	0.809171	0.18737	0	0	1.71162	1.10708	0.103188	0.496634	1.71162	0.0641302	0.26537	6.93591	0.841103	1.69628
2019	5	0.166514	0.177533	0.849606	0.809171	0.0006	0.0006	2.08248	1.11558	0.107551	0.688097	2.08019	0.0677153	0.289098	7.08922	0.850598	0.379542
2020	5	0.0452977	0.166514	0.247714	0.849606	0	0	2.17317	1.4988	0.102265	0.533114	2.17317	0.0754251	0.639052	7.13465	0.853373	-0.427754
2021	5	0.0260751	0.0452977	0.132057	0.247714	0.0012	0	2.28464	2.00753	0.117975	0.418273	2.28464	0.112014	0.827145	7.15808	0.854797	0.207271
2022	5	0.0349804	0.0260751	0.0726437	0.132057	0	0	2.10769	1.74229	0.121335	0.401079	2.10769	0.109396	0.773902	7.20476	0.85762	0.164164
2013	6	0.00780145	0.00780145	0.0438062	0.0438062	0	0	1.74466	2.66811	0.0641247	0.635184	1.74466	0.0751187	1.0617	6.12213	0.786903	-0.952517
2014	6	0.0269925	0.00780145	0.156821	0.0438062	0	0.001	1.65242	1.62688	0.0782327	0.361948	1.65242	0.0660039	0.816158	6.27001	0.797268	0.57648
2015	6	0.0241622	0.0269925	0.165149	0.156821	0	0	1.70085	1.58775	0.0727445	0.251163	1.70085	0.0623237	0.828477	6.43306	0.808418	0.35372
2016	6	0.0298096	0.0241622	0.204269	0.165149	0	0.0057	1.79413	1.493	0.0755209	0.226361	1.79413	0.061132	0.766414	6.55416	0.816517	0.38967
2017	6	0.0248884	0.0298096	0.215207	0.204269	0.00169535	0	1.68649	1.56147	0.0742643	0.267487	1.68649	0.0728578	0.904799	6.63307	0.821714	0.288986
2018	6	0.0212877	0.0248884	0.274291	0.215207	0	0.0009	1.41389	1.59466	0.0644245	0.393737	1.41389	0.0694654	0.925317	6.76304	0.830142	0.252357
2019	6	0.0176785	0.0212877	0.166106	0.274291	0.0006	0.0002	1.54974	2.01247	0.0568755	0.467627	1.54974	0.0668386	0.920195	6.93592	0.841104	0.386664
2020	6	0.0352796	0.0176785	0.183475	0.166106	0.0006	0	1.84774	1.42444	0.0669308	0.37305	1.84774	0.0680934	0.701388	6.95282	0.842161	0.271617
2021	6	0.0233276	0.0352796	0.137381	0.183475	0.006	0	1.66753	1.75841	0.0445523	0.345559	1.66753	0.0763592	0.802413	6.95887	0.842539	-0.0221169
2022	6	0.00951869	0.0233276	0.0524594	0.137381	0	0	1.30389	3.06388	0.0604378	0.280345	1.30389	0.0975787	0.952323	6.93905	0.8413	0.0264055
2013	7	0.333575	0.333575	0.926406	0.926406	0	0	3.52298	1.10516	0.167475	0.349594	3.52298	0.119679	0.264043	5.14917	0.711737	-0.931344
2014	7	0.369355	0.333575	0.960135	0.926406	0	0.0259	3.4605	1.09538	0.184293	0.290622	3.4605	0.125889	0.254196	5.21576	0.717318	0.273708
2015	7	0.325539	0.369355	0.968214	0.960135	0	0	3.97189	1.10234	0.165065	0.321307	3.97189	0.122629	0.273623	5.35015	0.728366	0.233133
2016	7	0.322764	0.325539	0.94274	0.968214	0.00132	0.0132	3.10832	1.12026	0.17582	0.23592	3.10832	0.148023	0.314416	5.3997	0.73237	0.17743
2017	7	0.332269	0.322764	0.975747	0.94274	0	0	2.89822	1.12004	0.17442	0.281649	2.89822	0.143893	0.302194	5.46327	0.737453	0.170841
2018	7	0.0363588	0.332269	0.112107	0.975747	0	0	2.86182	2.24459	0.158557	0.235388	2.86182	0.14989	0.804784	5.53664	0.743246	-0.536862
2019	7	0.0288218	0.0363588	0.148122	0.112107	0	0	2.50791	2.83198	0.158315	0.501651	1.02102	0.168965	0.890093	5.61642	0.749459	0.276083
2020	7	0.0462082	0.0288218	0.21645	0.148122	0	0	2.66892	2.16821	0.168422	0.455323	1.05342	0.158068	0.834654	5.72781	0.757989	0.334797
2021	7	0.0482454	0.0462082	0.239796	0.21645	0	0	2.80354	2.00889	0.153526	0.561204	1.01301	0.13135	0.795748	5.88488	0.769738	0.262255
2022	7	0.0532342	0.0482454	0.308192	0.239796	0	0	2.8401	1.82354	0.145734	0.782626	0.876099	0.111499	0.729331	6.112	0.786184	0.547415
2013	8	0.21722	0.21722	0.68346	0.68346	0	0	3.22822	1.18748	0.141724	0.314362	3.22822	0.115696	0.367004	5.37807	0.730627	-0.627073
2014	8	0.207102	0.21722	0.698304	0.68346	0.09	0.075	3.1185	1.22235	0.145689	0.361353	3.1185	0.130868	0.407828	5.49042	0.739606	0.314907
2015	8	0.169622	0.207102	0.722431	0.698304	0.0014	0.0004	3.105	1.20705	0.115393	0.772237	3.105	0.104823	0.402067	5.66551	0.753239	0.215245
2016	8	0.169946	0.169622	0.743388	0.722431	0.0011	0.0017	2.90242	1.254	0.13133	0.930242	2.90242	0.125818	0.443022	5.74478	0.759273	0.293473
2017	8	0.206325	0.169946	0.766963	0.743388	0.0023	0.0004	2.45685	1.2469	0.139563	0.62777	2.45685	0.147283	0.447454	5.73872	0.758815	0.179023
2018	8	0.230623	0.206325	0.786246	0.766963	0.021	0.001	1.94324	1.20384	0.133904	0.623214	1.94324	0.140801	0.402833	5.7522	0.759834	0.0834842
2019	8	0.0248204	0.230623	0.0925541	0.786246	0.001	0.0003	2.31681	2.54117	0.106569	0.317816	2.31681	0.11233	0.992612	5.90375	0.771128	-0.476538
2020	8	0.0138406	0.0248204	0.0537631	0.0925541	0	0	2.25029	5.24721	0.145758	0.324834	2.25029	0.160419	1.05044	5.95154	0.77463	0.418368
2021	8	0.0286476	0.0138406	0.109473	0.0537631	0	0	2.08604	2.69411	0.138282	0.237316	2.0142	0.140342	0.950477	6.00064	0.778198	0.0858179
2022	8	0.00801438	0.0286476	0.0412204	0.109473	0.0105	0	2.53378	6.17068	0.118547	0.732167	2.42676	0.133046	1.08206	6.17775	0.790831	0.255048
2013	9	0.112179	0.112179	0.202684	0.202684	0	0	2.31448	1.16513	0.132857	0.180163	2.31448	0.233395	0.746376	4.32456	0.635942	-0.965649
2014	9	0.076371	0.112179	0.171636	0.202684	0	0.0739	2.47932	1.30852	0.141429	0.841748	2.47932	0.188582	0.796757	4.40128	0.643579	-0.0851665
2015	9	0.0274874	0.076371	0.0660444	0.171636	0.095	0.093	2.42519	2.08479	0.139247	0.347491	2.42519	0.234101	1.02117	4.40967	0.644406	0.00657733
2016	9	0.0420503	0.0274874	0.105277	0.0660444	0.0437	0.0437	2.1245	1.68704	0.162286	0.283938	2.1245	0.217014	0.966446	4.43129	0.64653	0.0408914
2017	9	0.0141463	0.0420503	0.0339732	0.105277	0.026	0.021	2.09248	3.24366	0.171502	0.247618	2.09248	0.221619	1.105	4.42731	0.64614	-0.0982397
2018	9	0.0706891	0.0141463	0.132183	0.0339732	0.00248	0.001	2.07276	0.644093	0.10962	0.240427	2.07276	0.322341	1.52989	4.33403	0.636892	-0.13892
2019	9	0.0335737	0.0706891	0.0628807	0.132183	0.0011	0.0396	1.91598	-0.0229105	0.110696	0.361809	1.91598	0.217681	1.02831	4.32348	0.635834	-0.0255414
2020	9	0.0141463	0.0335737	0.0339732	0.0628807	0	0	2.09248	3.24366	0.171502	0.247618	2.09248	0.221619	1.105	4.42731	0.64614	0.191772
2021	9	0.148753	0.0141463	0.68434	0.0339732	0	0	2.6185	0.411732	0.150615	0.652847	0.618503	0.355358	1.92465	4.33543	0.637032	-0.290779
2022	9	0.0889383	0.148753	0.147651	0.68434	0.0091	0	0.753888	0.741457	0.079245	2.35865	0.753888	0.217602	1.89947	4.44922	0.648283	-0.190713
2013	10	0.00888684	0.0731616	0.0225438	0.17089	0.05	0.04	2.07801	2.43133	0.141953	0.260958	2.07801	0.207304	0.941426	4.36659	0.640143	0.414952
2014	10	0.00729777	0.00888684	0.0248155	0.0225438	0.0018	0.0465	1.99648	-3.4524	0.139939	0.272264	1.99648	0.214491	1.03522	4.51229	0.654397	0.315989
2015	10	0.0316412	0.00729777	0.112292	0.0248155	0	0.0023	1.80674	2.20939	0.153638	0.232704	1.80674	0.193856	0.859683	4.58923	0.66174	0.299283
2016	10	0.0522771	0.0316412	0.177585	0.112292	0.0178	0.0127	1.82099	1.41224	0.170323	0.273513	1.82099	0.208375	0.799437	4.65196	0.667636	0.335526
2017	10	0.0373072	0.0522771	0.122262	0.177585	0	0	1.72463	1.54035	0.164047	0.308119	1.72463	0.195187	0.839535	4.71867	0.673819	0.0400492
2018	10	0.0288156	0.0373072	0.0993283	0.122262	0	0.0177	1.57114	2.61023	0.169246	0.375631	1.57114	0.204621	0.87656	4.7869	0.680054	0.174868
2019	10	0.0362984	0.0288156	0.126645	0.0993283	0.016	0.016	1.45074	2.25583	0.178239	0.357505	1.45074	0.210231	0.852762	4.84806	0.685568	0.215813
2020	10	0.00815413	0.0362984	0.0386669	0.126645	0	0	1.72409	-6.29019	0.155965	0.250867	1.72409	0.224413	1.22306	4.97092	0.696437	0.16402
2021	10	0.0363982	0.00815413	0.191314	0.0386669	0	0	1.65621	2.41403	0.156233	0.498095	1.65621	0.174086	1.0018	5.10785	0.708238	0.334049
2022	10	0.0376845	0.0363982	0.190701	0.191314	0.0105	0	1.5418	2.84867	0.103965	0.252568	1.5418	0.231882	1.00462	5.13275	0.710351	0.356304
2013	11	0.0441122	0.018689	0.166908	0.0655885	0	0	1.83524	1.64534	0.154134	0.186399	1.83524	0.157706	0.781426	4.79739	0.681005	-0.654119
2014	11	0.0344096	0.0441122	0.170714	0.166908	0	0	2.18756	1.7814	0.131471	0.41606	2.18756	0.149421	0.812819	5.00931	0.699778	0.483808
2015	11	0.0507356	0.0344096	0.15306	0.170714	0.0021	0.021	2.19319	1.61906	0.157822	0.216315	2.19319	0.1634	0.763067	5.0794	0.705812	0.368862
2016	11	0.0476191	0.0507356	0.14017	0.15306	0	0	2.21458	1.63673	0.161718	0.264041	2.21458	0.172146	0.783318	5.13422	0.710474	0.164367
2017	11	0.0481291	0.0476191	0.163102	0.14017	0.0021	0.021	1.64042	1.35663	0.132962	0.460642	1.64042	0.1281	0.726896	5.27247	0.722014	0.10248
2018	11	0.0702826	0.0481291	0.213766	0.163102	0	0.0139	1.78215	1.43389	0.156389	0.236586	1.78215	0.136759	0.660538	5.36031	0.72919	0.438204
2019	11	0.0696905	0.0702826	0.197474	0.213766	0.0105	0.0105	1.99545	1.40164	0.147124	0.273265	1.99545	0.117468	0.627638	5.49533	0.739994	0.233591
2020	11	0.0565748	0.0696905	0.145329	0.197474	0	0	1.91116	1.61191	0.152345	0.209981	1.91116	0.127023	0.781892	5.58191	0.746782	0.197387
2021	11	0.0452702	0.0565748	0.109039	0.145329	0.0106	0	1.90544	1.76596	0.144332	0.203032	1.90544	0.130638	0.838225	5.60419	0.748513	0.00855814
2022	11	0.0843409	0.0452702	0.209859	0.109039	0.001	0	2.15316	1.36591	0.183388	0.344081	2.15316	0.129082	0.656754	5.71999	0.757395	0.583999
2013	12	0.0547549	0.0120039	0.112944	0.0251895	0	0	2.92068	1.33131	0.122944	0.765331	2.92068	0.166962	0.996566	5.58372	0.746924	-0.240912
2014	12	0.0838526	0.0547549	0.161209	0.112944	0	0	2.00357	1.27108	0.155437	0.9499	2.00357	0.17911	0.766504	5.63911	0.75121	0.347352
2015	12	0.145988	0.0838526	0.267775	0.161209	0	0	2.10055	1.15999	0.171404	0.174089	2.10055	0.167752	0.667103	5.69736	0.755674	0.36436
2016	12	0.209816	0.145988	0.391072	0.267775	0.0029	0	2.13073	1.08948	0.179597	0.227688	2.13073	0.183946	0.553505	5.78869	0.76258	0.54879
2017	12	0.253958	0.209816	0.49539	0.391072	0	0	2.09643	1.07428	0.177338	0.270695	2.09643	0.155864	0.380321	5.89007	0.77012	0.314432
2018	12	0.229175	0.253958	0.577667	0.49539	0.0021	0.001	2.14505	1.10237	0.161949	0.297228	2.14505	0.156941	0.406461	6.07869	0.78381	0.454617
2019	12	0.0707262	0.229175	0.197955	0.577667	0.0006	0.0001	2.12264	1.49131	0.172072	0.398373	2.12264	0.157107	0.884132	6.25576	0.79628	-0.112901
2020	12	0.0646505	0.0707262	0.188029	0.197955	0	0.03077	2.40378	1.67539	0.177785	0.436054	2.40378	0.168566	0.909432	6.35929	0.803409	0.299181
2021	12	0.0917976	0.0646505	0.283444	0.188029	0.001	0	2.50674	1.4697	0.170628	0.288635	2.50674	0.136298	0.776061	6.53229	0.815065	0.456647
2022	12	0.0764023	0.0917976	0.271557	0.283444	0.0001	0	2.44955	1.52352	0.156887	0.475947	2.44955	0.114156	0.704	6.79034	0.831891	0.513421
2013	13	0.408506	0.431662	0.963713	0.955716	0	0	3.1627	1.06039	0.13654	0.313572	3.1627	0.136813	0.250887	4.92325	0.692252	-0.961137
2014	13	0.422995	0.408506	0.969316	0.963713	0.055	0.04	2.93807	1.06274	0.15587	0.386056	2.93807	0.143802	0.25371	4.98314	0.697503	0.193067
2015	13	0.423704	0.422995	0.971951	0.969316	0	0.006	2.78607	1.06348	0.154733	0.367865	2.78607	0.161222	0.275628	5.02254	0.700924	0.129994
2016	13	0.223157	0.423704	0.507224	0.971951	0	0	2.46263	1.12395	0.156903	0.596323	2.46263	0.36702	0.621881	5.06188	0.704311	0.104621
2017	13	0.244026	0.223157	0.571946	0.507224	0	0.0003	2.33396	1.10793	0.170712	0.330313	2.33396	0.166293	0.405277	5.13636	0.710655	-0.174679
2018	13	0.206994	0.244026	0.620418	0.571946	0	0	2.23368	1.18213	0.156456	0.442439	2.23368	0.167445	0.447189	5.29536	0.723896	0.316017
2019	13	0.0581283	0.206994	0.1929	0.620418	0	0.0002	3.6405	1.72487	0.181448	0.386784	3.6405	0.178879	0.978508	5.4377	0.735415	-0.121549
2020	13	0.0360542	0.0581283	0.139693	0.1929	0	0	2.34558	1.97188	0.162657	0.548699	2.34558	0.170667	1.04067	5.57042	0.745888	0.183995
2021	13	0.0189394	0.0360542	0.0819204	0.139693	0.0006	0	1.74851	3.46432	0.151963	0.520215	1.74851	0.17695	1.14535	5.68463	0.754703	0.232634
2022	13	0.0309845	0.0189394	0.152737	0.0819204	0.001	0	1.55641	2.83962	0.146819	0.245757	1.55641	0.168798	1.13332	5.83419	0.76598	0.439134
2013	14	0.0947493	0.18595	0.282636	0.674433	0.06	0.06	2.81995	1.29922	0.101723	0.256393	2.81995	0.166263	0.693776	4.51145	0.654316	-0.93786
2014	14	0.287897	0.0947493	0.837744	0.282636	0.072	0.0551	3.20696	1.08196	0.184885	0.583677	3.20696	0.133212	0.33128	4.65093	0.66754	1.22441
2015	14	0.351403	0.287897	0.854611	0.837744	0.059	0.045	3.88257	1.06879	0.110362	0.318272	3.88257	0.170052	0.339342	4.80561	0.681748	0.768052
2016	14	0.36366	0.351403	0.872935	0.854611	0	0.0114	3.83139	1.06842	0.11797	0.264278	3.83139	0.179869	0.358573	4.88068	0.68848	0.239022
2017	14	0.300499	0.36366	0.710515	0.872935	0.001	0.001	2.92709	1.07779	0.111022	0.297515	2.92709	0.243856	0.477755	4.96439	0.695866	0.21443
2018	14	0.272925	0.300499	0.645222	0.710515	0.0081	0.0015	2.59144	1.10264	0.110328	0.301049	2.59144	0.190097	0.427863	5.09088	0.706793	0.138172
2019	14	0.0652008	0.272925	0.158066	0.645222	0.0013	0.0049	2.40464	1.42783	0.165022	0.258536	2.40464	0.138623	0.786663	5.27346	0.722096	-0.329753
2020	14	0.0698631	0.0652008	0.177416	0.158066	0	0	2.78411	1.48357	0.172514	0.408571	2.78411	0.137509	0.751879	5.38407	0.731111	0.31251
2021	14	0.0628186	0.0698631	0.181813	0.177416	0	0	3.11642	1.63676	0.154713	0.538668	3.11642	0.133253	0.78261	5.53003	0.742727	0.323185
2022	14	0.0755397	0.0628186	0.285686	0.181813	0.0006	0	3.67816	1.48235	0.131339	0.707082	3.67816	0.099938	0.682116	5.79817	0.763291	0.659378
2013	15	0.216735	0.22953	0.552544	0.493652	0	0	1.91444	1.02968	0.189647	0.620699	4.91444	0.136447	0.397411	5.28104	0.722719	-0.388142
2014	15	0.231185	0.216735	0.622956	0.552544	0	0.042	4.03216	1.1721	0.188386	0.418379	4.03216	0.127923	0.365984	5.41758	0.733806	0.392425
2015	15	0.237423	0.231185	0.666967	0.622956	0	0	3.11681	1.12878	0.174789	0.859056	3.11681	0.126203	0.354349	5.52924	0.742665	0.309426
2016	15	0.0547362	0.237423	0.13296	0.666967	0	0	2.75959	1.60936	0.11899	0.449677	2.75959	0.157414	0.778327	5.54309	0.743752	-0.397658
2017	15	0.0681314	0.0547362	0.15997	0.13296	0	0	2.51118	1	0.187936	0.651918	2.51118	0.140986	0.69838	5.60404	0.748501	0.134213
2018	15	0.0479329	0.0681314	0.137379	0.15997	0.0037	0	2.27329	1	0.161141	0.624462	2.27329	0.151812	0.821811	5.75481	0.760031	0.351636
2019	15	0.0443082	0.0479329	0.15203	0.137379	0	0	2.24804	1.80406	0.153213	0.656338	1.16706	0.140076	0.821702	5.88934	0.770067	0.258279
2020	15	0.036772	0.0443082	0.119143	0.15203	0	0	2.3347	2.35597	0.176068	0.661429	1.18041	0.171271	0.889606	5.91856	0.772216	0.206839
2021	15	0.0274033	0.036772	0.0837466	0.119143	0.02	0	2.48247	2.76385	0.175067	0.358615	2.26252	0.184688	0.969934	5.94603	0.774227	0.0860234
2022	15	0.0172967	0.0274033	0.0691503	0.0837466	0	0	2.3704	-1.65433	0.174004	0.371559	2.1731	0.229664	1.17546	6.03462	0.78065	0.227872
2013	16	0.0180388	0.148984	0.0385488	0.0691503	0	0	3.90282	0.465359	0.127326	0.337126	3.90282	0.181233	1.11054	4.63315	0.665876	-0.969511
2014	16	0.0618431	0.0180388	0.0951777	0.0385488	0.0701	0.0636	4.42047	1.15897	0.145379	0.7312	4.42047	0.117543	0.655251	4.81016	0.68216	0.65232
2015	16	0.0956088	0.0618431	0.187754	0.0951777	0	0.04	1.82934	1.28928	0.127974	0.880979	4.82934	0.109483	0.533824	5.06805	0.704841	1.0704
2016	16	0.118717	0.0956088	0.237018	0.187754	0	0.0002	4.0641	1.2613	0.156406	1.21377	1.61531	0.139859	0.540881	5.20645	0.716542	0.733956
2017	16	0.172929	0.118717	0.343195	0.237018	0.00039	0.008	4.43107	1.09649	0.118826	0.702807	1.77763	0.174384	0.502094	5.24121	0.719431	0.45508
2018	16	0.193062	0.172929	0.401872	0.343195	0	0	4.01181	1.07101	0.168403	0.617267	1.77909	0.144098	0.427388	5.36367	0.729462	0.287009
2019	16	0.196304	0.193062	0.598396	0.401872	0.0012	0.0012	4.14559	1.12438	0.151834	0.509516	2.31093	0.131945	0.426213	5.52395	0.74225	0.408148
2020	16	0.0667112	0.196304	0.203407	0.598396	0	0	4.2696	1.30499	0.166071	0.805994	2.50659	0.119879	0.704592	5.61075	0.749021	-0.305807
2021	16	0.0552519	0.0667112	0.219809	0.203407	0.015	0	3.90174	1.34825	0.125612	0.785827	2.60186	0.0990291	0.761738	5.84189	0.766554	0.407892
2022	16	0.0714094	0.0552519	0.302417	0.219809	0.0006	0	3.35667	1.17295	0.134387	0.690517	2.56234	0.0923316	0.656909	6.05686	0.782248	0.741061
2013	17	0.0192105	0.0287516	0.0339282	0.0463119	0	0	1.02391	1.35476	0.0237285	3.23868	1.02391	0.0620251	1.15939	4.83473	0.684372	-0.970252
2014	17	0.0263443	0.0192105	0.0565253	0.0339282	0.1453	0.1453	1.71929	1.34265	0.0546892	1.90349	1.71929	0.0645531	0.868601	4.95578	0.695112	0.47863
2015	17	0.0742877	0.0263443	0.17159	0.0565253	0.08	0.08	1.83388	1.14523	0.07541	0.961926	1.83388	0.0740802	0.723284	5.05402	0.703637	1.04659
2016	17	0.0329304	0.0742877	0.0859074	0.17159	0	0.0146	1.34108	1.3715	0.0644248	0.629061	1.34108	0.0658934	0.813596	5.23518	0.718932	0.010832
2017	17	0.0329514	0.0329304	0.118913	0.0859074	0	0.001	1.12228	1.54827	0.0689364	0.448393	1.12228	0.0667094	0.824064	5.48338	0.739048	0.785917
2018	17	0.0420377	0.0329514	0.170635	0.118913	0	0.0001	0.999582	1.66823	0.0672116	0.615801	0.999582	0.0724957	0.778971	5.6155	0.749389	0.557869
2019	17	0.052386	0.0420377	0.192182	0.170635	0.0001	0.0011	0.896784	1.5898	0.0699912	0.821441	0.896784	0.0719116	0.677107	5.66424	0.753141	0.214125
2020	17	0.0326849	0.052386	0.113475	0.192182	0	0	0.858215	1.96265	0.0685794	0.803989	0.858215	0.0815466	0.765965	5.69153	0.755229	-0.0213711
2021	17	0.0363739	0.0326849	0.136551	0.113475	0	0	0.905403	1.88783	0.0626523	0.689587	0.905403	0.0762153	0.729077	5.79158	0.762797	0.240973
2022	17	0.0571037	0.0363739	0.183735	0.136551	0.0105	0	1.17824	1.5665	0.0999803	0.152008	1.17824	0.0798981	0.621853	5.89416	0.770422	0.541006
2013	18	0.355833	0.580178	0.90769	0.880804	0	0.01	2.51839	1.04584	0.076362	0.305596	2.51839	0.0937285	0.214777	4.1405	0.617053	-0.942137
2014	18	0.594933	0.355833	1.77245	0.90769	0	0	2.3661	1	0.0172294	0.57792	2.3661	0.0904113	0.131921	4.23251	0.626598	0.884224
2015	18	0.640402	0.594933	1.47006	1.77245	0	0	2.31895	1	0.0179512	0.47825	2.31895	0.100104	0.135183	4.20937	0.624217	0.0244307
2016	18	0.702899	0.640402	1.42121	1.47006	0	0	3.54453	1	0.0179649	0.969338	3.54453	0.151439	0.177259	4.11413	0.614278	-0.0734781
2017	18	0.270011	0.702899	0.631578	1.42121	0	0	3.69123	1.11744	0.0679728	0.455159	3.69123	0.23594	0.46633	4.05013	0.607469	-0.488927
2018	18	0.104867	0.270011	0.343104	0.631578	0.002611	0.00245	3.08869	1.39805	0.09685	0.722701	3.08869	0.369663	0.779009	3.9448	0.596025	-0.264097
2019	18	0.390094	0.104867	0.0986547	0.343104	0.00531	0.00531	2.16588	0.837601	0.0946089	0.699698	2.16588	0.74709	2.09271	3.72226	0.570806	-0.549331
2020	18	0.305316	0.390094	2.0984	0.0986547	0	0	2.58377	0.790452	0.020121	2.22974	2.58377	0.335036	0.273322	3.79012	0.578653	-0.902671
2021	18	0.697232	0.305316	0.874621	2.0984	0	0	1.827	0.840881	0.0175146	1.21636	1.827	0.702146	0.875	3.68874	0.566878	-0.869067
2022	18	1.37597	0.697232	2.00996	0.874621	0	0.009	2.49586	0.927564	0.0174743	0.0844825	0.495863	0.0378716	0.819277	3.48015	0.541598	-0.654167
2013	19	0.0845158	0.0781611	0.284325	0.223517	0	0.0176737	3.63576	2.00492	0.159045	0.827856	1.34796	0.171986	0.670506	4.59552	0.662335	0.674699
2014	19	0.090132	0.0845158	0.226743	0.284325	0	0	2.97309	1.77227	0.142687	1.03816	1.62871	0.14855	0.622376	4.84164	0.684992	0.640021
2015	19	0.108777	0.090132	0.27793	0.226743	0	0	3.8571	1.58082	0.143467	0.929596	2.04822	0.0908375	0.455066	5.01031	0.699865	0.233228
2016	19	0.128006	0.108777	0.302873	0.27793	0	0	1.50959	1.51011	0.163067	0.713294	2.28901	0.0970855	0.431316	5.183	0.714582	0.678269
2017	19	0.120858	0.128006	0.280861	0.302873	0	0	1.92858	1.48984	0.150703	1.45376	2.88758	0.0869686	0.418467	5.38766	0.7314	0.479089
2018	19	0.11557	0.120858	0.226419	0.280861	0.0063	0	2.97303	1.57619	0.148772	0.811032	2.97303	0.0902529	0.438498	5.50952	0.741113	0.311145
2019	19	0.11718	0.11557	0.217433	0.226419	0.0025	0.0025	3.77036	1.60001	0.156452	1.19205	2.5116	0.187047	0.614826	5.61298	0.749193	0.875708
2020	19	0.0749215	0.11718	0.174365	0.217433	0	0	2.43327	1.41683	0.13315	1.55572	1.14763	0.112505	0.600263	5.78955	0.762645	-0.0748515
2021	19	0.0869987	0.0749215	0.182617	0.174365	0.015	0	2.04792	1.44412	0.149506	2.63184	2.04792	0.111671	0.562094	5.82776	0.765502	0.157469
2022	19	0.0764909	0.0869987	0.149903	0.182617	0.0025	0	1.94426	1.44565	0.147217	3.22582	1.94426	0.0998712	0.599131	5.86048	0.767933	-0.0428176
2013	20	0.978237	0.599721	2.14042	1.09752	0	0.03	1.05156	0.97418	0.179793	0.544844	1.05156	0.0253058	0.559538	2.799	0.447002	-0.998647
2014	20	1.02733	0.978237	2.28961	2.14042	0	0	0.739622	0.979145	0.17292	0.244201	0.739622	0.38692	0.604172	2.91163	0.464136	4.02023
2015	20	0.19232	1.02733	0.648098	2.28961	0	0.091	0.491453	0.823774	0.133137	0.23862	0.491453	0.456932	1.7268	2.79624	0.446575	1.31678
2016	20	0.454356	0.19232	0.508929	0.648098	0.01	0.015	1.34492	0.990025	0.0175471	0.762557	1.34492	0.494182	0.408394	3.4929	0.543186	-0.25145
2017	20	1.19616	0.454356	3.97859	0.508929	0	0	0.786531	0.986164	0.0171936	0.379778	0.786531	0.0290319	0.703619	3.26694	0.514141	0.405165
2018	20	1.27802	1.19616	2.51556	3.97859	0	0	0.711852	0.989383	0.0171972	2.96854	0.711852	0.0428674	0.482997	3.39766	0.53118	1.16198
2019	20	0.60814	1.27802	3.13225	2.51556	0.0201	0.0201	1.40846	0.963439	0.0170787	0.352961	1.40846	0.76083	0.846767	3.26257	0.51356	-0.257439
2020	20	1.29033	0.60814	0.59083	3.13225	0	0	1.1441	0.989689	0.0175923	0.320827	1.1441	0.0458443	0.713445	3.0855	0.489326	-0.267621
2021	20	0.9934	1.29033	2.8278	0.59083	0	0	1.50729	0.971165	0.0171644	2.71765	1.50729	0.0628645	0.569431	3.19326	0.504235	-0.470445
2022	20	1.02405	0.9934	2.52687	2.8278	0	0	1.39014	0.993324	0.0170559	0.303488	1.39014	0.0466754	0.311987	3.6196	0.55866	-0.1306
2013	21	0.00776235	0.00616953	0.0250047	0.0186143	0	0	2.45395	6.54015	0.138901	0.411879	2.45395	0.164686	1.10113	4.78624	0.679995	1.85446
2014	21	0.00927621	0.00776235	0.0269004	0.0250047	0	0	2.12223	5.25304	0.131101	0.451533	2.12223	0.165047	1.06201	4.79912	0.681161	0.0412844
2015	21	0.0792924	0.00927621	0.209087	0.0269004	0	0	2.4931	0.645671	0.127369	0.464441	2.4931	0.241108	1.69928	4.83782	0.68465	0.0147676
2016	21	0.00494293	0.0792924	0.0165274	0.209087	0	0	2.48086	7.56821	0.144186	0.438731	2.48086	0.224512	1.09655	4.9449	0.694158	0.814522
2017	21	0.00766236	0.00494293	0.0344579	0.0165274	0	0	2.41664	4.39884	0.09188	0.690289	2.41664	0.127492	1.21339	5.11494	0.708841	-0.128693
2018	21	0.0279016	0.00766236	0.14392	0.0344579	0.0211	0.0015	2.73758	2.65514	0.107821	0.527486	2.73758	0.137945	1.07623	5.26059	0.721034	0.71601
2019	21	0.115287	0.0279016	0.68488	0.14392	0.001	0.001	2.96288	1.5145	0.151586	0.404164	2.96288	0.156351	0.649085	5.35761	0.728971	1.04793
2020	21	0.0830986	0.115287	0.377871	0.68488	0	0	3.26808	1.68059	0.165236	0.502796	3.26808	0.169472	0.95836	5.45786	0.737022	0.171214
2021	21	0.0543725	0.0830986	0.304201	0.377871	0.00169	0	3.43512	1.752	0.113876	1.53072	3.43512	0.113045	0.913006	5.70724	0.756426	0.177063
2022	21	0.0474748	0.0543725	0.323128	0.304201	0.0012	0	4.49312	1.89627	0.114984	0.545405	4.49312	0.11656	0.906806	5.96844	0.775861	0.787876
2013	22	0.11335	0.10335	0.22588	0.21588	0	0	1.88006	0.984387	0.0240067	4.85802	1.88006	0.155467	0.148262	4.25995	0.629404	-0.994976
2014	22	0.0721363	0.11335	0.213133	0.22588	0	0	1.1056	0.966702	0.0244805	2.5419	1.1056	0.11894	2.82478	4.437	0.647089	0.670625
2015	22	0.00831828	0.0721363	0.042532	0.213133	0	0.018	1.9924	0.138518	0.0262296	7.17045	15.9924	0.050983	1.45953	4.79607	0.680886	1.08382
2016	22	0.00709296	0.00831828	0.0395343	0.042532	0	0	1.17211	1.19701	0.041543	2.71697	7.17211	0.0474115	1.0038	4.87106	0.687624	0.51829
2017	22	0.0298346	0.00709296	0.222177	0.0395343	0	0	2.65861	0.959105	0.0276738	0.981001	2.65861	0.0809107	1.86109	4.89224	0.689508	-0.016062
2018	22	0.0140151	0.0298346	0.055776	0.222177	0	0.004	2.296	1.07339	0.052287	0.82207	2.296	0.0587012	0.905757	4.96547	0.695961	0.685168
2019	22	0.0269789	0.0140151	0.128715	0.055776	0.0025	0.0025	2.67888	1.05467	0.0419707	0.576372	2.67888	0.0339036	0.611763	5.08113	0.70596	0.0927352
2020	22	0.00025302	0.0269789	0.00220708	0.128715	0	0	3.22162	5.64298	0.026488	0.576852	3.22162	0.0270443	0.990731	5.34735	0.728139	-0.172333
2021	22	0.000305633	0.00025302	0.0047133	0.00220708	0	0	3.28638	1	0.117871	1.58902	3.28638	0.0128037	1.0708	5.59687	0.747945	-0.146954
2022	22	0.00215251	0.000305633	0.035753	0.0047133	0.0006	0	3.85876	0.814739	0.0185965	0.821147	3.85876	0.0233256	1.24411	5.61385	0.749261	0.679527
2013	23	1.16588	0.783032	0.570842	0.951456	0	0	1.0849	0.920899	0.0174731	0.106048	0.0849006	0.0378169	0.451208	3.06577	0.486539	-0.971617
2014	23	0.348435	1.16588	0.50067	0.570842	0	0	1.17849	0.945363	0.0833526	0.912073	0.178487	0.438019	0.889439	3.19169	0.50402	-0.436073
2015	23	0.442422	0.348435	2.61673	0.50067	0.0179	0.028	1.03361	1	0.0416547	0.0261811	0.0336126	0.509708	0.258363	3.2503	0.511924	-0.140391
2016	23	0.00329899	0.442422	0.00728637	2.61673	0	0	3.69496	0.0322581	0.117219	0.330242	1.44448	0.16157	1.11743	4.43538	0.646931	3.02121
2017	23	0.592691	0.00329899	0.716771	0.00728637	0.019	0.028	1.88355	0.975729	0.0178339	0.632073	4.88355	0.704475	0.454488	3.80208	0.580022	-0.835683
2018	23	0.0702864	0.592691	0.333427	0.716771	0.0021	0.001	0.915111	0.884603	0.0668759	0.339972	0.915111	0.201974	2.85885	4.50541	0.653734	4.94963
2019	23	0.00956395	0.0702864	0.0675277	0.333427	0	0	1.50452	1.34433	0.0657675	0.578405	0.50452	0.109806	1.66961	4.64406	0.666898	0.0475039
2020	23	0.122836	0.00956395	0.757561	0.0675277	0	0	3.09966	2.00523	0.0176744	1.26889	0.698055	0.130001	0.279391	4.60702	0.66342	1.31609
2021	23	0.0786713	0.122836	0.816336	0.757561	0	0	2.57156	0.61598	0.120521	1.02696	0.59619	0.407873	3.11161	4.63541	0.666088	0.389972
2022	23	0.205185	0.0786713	0.856281	0.816336	0	0	3.46591	0.306332	0.0701954	2.47917	0.412075	0.420721	0.314245	4.59451	0.66224	-0.404114
2013	24	0.921355	0.601817	2.63248	2.04186	0	0	1.42829	0.949204	0.0179419	0.597276	0.777929	0.0314967	3.47716	3.01549	0.479357	-0.951858
2014	24	1.57049	0.921355	0.970774	2.63248	0	0	1.63901	0.930748	0.0177597	0.667138	0.500209	0.0439878	0.715921	2.97298	0.473192	-0.149029
2015	24	0.163359	1.57049	0.189987	0.970774	0	0.021	1.03907	0.948574	0.0395343	5.6589	3.33451	0.265358	3.05924	3.98201	0.600102	1.81927
2016	24	0.235397	0.163359	0.313665	0.189987	0.016	0	1.70075	1.03744	0.139988	0.782822	3.32803	0.119377	0.336487	4.27339	0.630772	5.80349
2017	24	0.111604	0.235397	0.143686	0.313665	0	0.021	3.7268	1.11566	0.16897	0.206362	3.7268	0.140722	0.745574	4.5405	0.657104	0.31561
2018	24	0.0968044	0.111604	0.132222	0.143686	0.0122	0.032	2.86096	1.1619	0.165953	0.504729	2.86096	0.133571	0.790665	4.72923	0.67479	0.409946
2019	24	0.135077	0.0968044	0.221125	0.132222	0.0214	0.0199	2.31255	1.15903	0.172658	0.26979	2.31255	0.131656	0.682731	4.93138	0.692969	0.844138
2020	24	0.0747062	0.135077	0.123627	0.221125	0	0	2.06044	1.37976	0.167157	0.703105	2.06044	0.149743	0.86806	5.06333	0.704436	0.14021
2021	24	0.0601308	0.0747062	0.137278	0.123627	0	0	1.50097	1.39239	0.114771	0.296868	1.50097	0.103758	0.737499	5.31072	0.725154	0.290703
2022	24	0.0246021	0.0601308	0.0850628	0.137278	0.0006	0	2.89928	3.14925	0.112165	1.00989	2.89928	0.123682	1.00074	5.572	0.746011	0.651299
